# Supplementary material for: Overexpression of CERKL Protects Retinal Pigment Epithelium Mitochondria from Oxidative Stress Effects
Source: Antioxidants (Basel). 2021 Dec 19;10(12):2018. doi: 10.3390/antiox10122018 (PMC8698444; doi:10.3390/antiox10122018)
Supplement: Supplementary file 1 [file antioxidants-10-02018-s001.zip]

Archive with 1 entries (1 files):
- antioxidants-1511560-supplementary.pdf
